# Supplementary material for: Bitter Taste Receptors TAS2R8 and TAS2R10 Reduce Proton Secretion and Differentially Modulate Cadmium Uptake in Immortalized Human Gastric Cells
Source: Int J Mol Sci. 2025 Sep 19;26(18):9166. doi: 10.3390/ijms26189166 (PMC12470311; doi:10.3390/ijms26189166)
Supplement: Supplementary file 1 [file ijms-26-09166-s001.zip]

Archive with 1 entries (1 files):
- ijms-3817555-supplementary.pdf
